# Supplementary material for: Perioperative dynamics and significance of amino acid profiles in patients with cancer
Source: J Transl Med. 2015 Jan 27;13:35. doi: 10.1186/s12967-015-0408-1 (PMC4332895; doi:10.1186/s12967-015-0408-1)
Supplement: Additional file 1: — Clinical information of cancer patients. [file 12967_2015_408_MOESM1_ESM.xls]

## Sheet: breast cancer
	case No.	serum albumin(g/l)	weight loss(kg/month)	AFP(ng/ml)	CEA(ng/ml)	CA199(U/ml)	CA125(U/ml)	Ferritin(ng/ml)	CA153(U/ml)	ER status1	PR status2	HER2 status3	Ki-674
normal range		35-55		0-20	0-5	0-37	0-35	7-323	0-28	-/+	-/+	-/+
	1	55	-	12.2	1.1	8.1	5.9	99.2	6.5	+	+	+	+
	1-14d	39.8	-
	2	51.7	-	2.1	1.8	28.7	11.2	12.8	9.5	-	-	-
	3	37.8	3	1.8	3.7	21.3	20.6	14.2	6.2	+	+	-	+
	3-6d	32.1	-
	4	43	-	2	1.3	<2	13.6	105.8	8.2	+	+	-	+
	5	44.9	-	2.3	1.8	16.4	27.5	40.9	7.5	-	-	-
	6	48.6	-	3.5	0.9	21.7	39.8	56.5	20.9	+	+	-	+
	7	45.9	-	5	1.3	2	7.1	341.5	15	+	+	-	-
	8	44.7	-	3.8	1.3	-	-	223.7	-	+	+	-	-
	8-14d	39.8	-
	9	43.3	-	3.3	1.3	6.3	26.4	34	18.5	-	+	-	-
	10	34.8	5	2.4	0.7	4.9	6.7	166	6.8	-	-	+
	11	40.7	-	2.2	0.9	7.1	6.9	172.5	12.1	+	-	-	-
	12	44.4	-	2.7	1	-	-	86.2	-	+	+	-	-
	13	43.1	-	3.9	1.7	6	39	356.6	10.8	+	+	-
	13-6d	42	-
	13-14d	36.5	-
	14	47.6	-	3.2	9.8	-	-	116.6	-	+	+	-
	15	49.2	-	2.5	2.3	<2	20.2	96.9	10.3	-	-	+	+
	16	43.1	-	2	2.3	-	-	187.5	-	+	+	-
	17	42.4	-	5.3	1.1	8.2	10.2	216.5	11.8	+	+	-
	18	50.7	-	2.5	0.8	29.9	9	7.8	5.7	-	-	-	+
	18-14d	36.6	-
	19	40.7	-	2.5	1.5	19.3	6.5	119.7	5.3	-	-	+	+
	19-6d	41.4	-
	20	41.2	-	2	0.9	3.7	12.8	177	14.2	+	+	-	-
	20-6d	38.5	-
	21	49	-	5.3	3.1	9.7	13.6	235.2	9	+	+	-	+
	22	51.4	-	3.5	1.1	20	14.7	5.5	8.8	+	+	-	-
	23	40.7	-	4.5	2	22.9	12.7	504.8	-	-	-	-	+
	24	43.6	-	3	15.2	14.9	7.8	12	9.6	-	-	+
	25	46.4	-	2.3	3.7	30	10.3	238.6	8.1	+	+	-
	26	48.8	-	1.8	1.7	<2	27.5	80.9	6.9	-	-	-
	27	48.7	-	2.4	3.1	16.7	11.5	157.2	6.2	+	+	-	+
	28	41.3	-	2.5	0.4	-	8.1	41.7	6.2	-	-	-
6d=6 days after surgery
14d=14 days after surgery
1&2.Positive staining for ER/PR was defined as nuclear staining in ≥1% of tumor cells.
3.HER-2 positivity was considered as HER-2 3+ by IHC or positive on FISH, whereas cases with 0 to 1+ or 2+ without FISH positivity were regarded as negative.
4.Ki-67 protein that mapped in the nucleus of cells and stained brownish yellow was recorded as the proportion of positive tumor cells per high-power fields.
Less than 14% was defined as low Ki-67 expression and more than 14% was defined as high expression.

## Sheet: gastric cancer
	case No.	serum albumin(g/l)	weight loss(kg/month)	AFP(ng/ml)	CEA(ng/ml)	CA199(U/ml)	CA125(U/ml)	Ferritin(ng/ml)	PSA(ng/ml)	CA153(U/ml)
normal range		35-55		0-20	0-5	0-37	0-35	7-323	0-4	0-28
	1	35.3	3	4.4	31.7	4661.9	15.2	62.9	0.971	-
	1-5d	34.3	-	-	-	-	-	-	-	-
	1-15d	35.9	-	-	-	-	-	-	-	-
	2	35.6	-	-	10.6	2229.8	-	-	-	-
	2-5d	37.5	-	-	-	-	-	-	-	-
	3	37.7	-	7.6	8	473.6	17	18.1	0.762	-
	3-5d	36.9	-	-	-	-	-	-	-	-
	4	30.2	-	2.5	2.6	4.6	11.5	10.9	4	-
	5	36.8	-	2.2	4.4	15.4	33.8	85.7	0.635	-
	6	40.1	-	5.4	1.5	2.8	30.2	62.6	1	-
	7	27.5	5	2	51.1	14.5	6.7	5.9	-	12.1
	8	34.6	-	3	6.6	568.6	61.9	16.5	0.493	-
	9	37.6	-	2.1	2	4.2	7.3	152.9	-	4.2
	10	39.6	-	3.8	2	7.4	8.8	100	0.457	-
	11	35.3	-	2.4	4	33.5	38.3	14.7	0.475	-
	12	37.9	-	2	2.6	5.8	7.8	104.9	0.468	-
	13	39	-	3.9	6.4	<2	14.7	147.7	0.38	-
	14	35.1	-	7.2	1	5.5	3.6	69.8	0.909	-
	15	41.7	-	4.8	2.1	<2	18.3	13	2.648	-
	16	39.2	-	3.8	2.2	8.3	5.8	8	0.758	-
	17	35.7	-	270	3.4	14.4	17.8	281	0.337	-
	18	36.3	-	1.8	2.8	52.1	7.4	182	0.404	-
	18-5d	36.3	-	-	-	-	-	-	-	-
	19	49.6	-	3.2	4.1	6.2	10.6	114.9	-	61.801
	20	32.6	-	9.7	2.5	48.7	7.5	102.2	-	6.1
	21	38.5	-	10.1	3.6	<2	10.6	25	1.959	-
	22	38.6	-	4.2	1.4	2.5	9.6	28.5	-	7.8
	23	41.5	-	1.6	2	4.7	5.7	565.9	-	8
	24	50.4	-	2.4	1.6	41.5	8.1	170.5	-	6.2
	25	33.6	-	5.4	1.4	-	15.3	10.8	-	6.6
	25-5d	32.3	-	-	-	-	-	-	-	-
	26	47.7	-	1.8	1.6	3.1	5.8	145.4	-	6.9
	26-5d	28.1	-	-	-	-	-	-	-	-
	26-15d	36.6	1	-	-	-	-	-	-	-
	27	39.2	-	9.7	1.6	-	-	8.7	-	-
	28	38.5	-	11	13.6	<2	8.5	21.4	-	-
	29	40.5	-	2.9	1.4	<2	12.2	59.3	-	-
	30	43.5	-	3.2	3.2	15.2	8.9	196	0.166	-
	30-15d	38.6	-	-	-	-	-	-	-	-
	31	39.8	-	3	10.2	12.9	9.3	82.3	-	17.5
	31-5d	29.1	-	-	-	-	-	-	-	-
	32	40.7	-	3.7	1.8	100.1	7.9	166.1	-	6.1
	33	39	-	3.9	5.9	8945	44.2	7.6	-	4
	33-5d	32.1	-	-	-	-	-	-	-	-
	33-15d	38.4	-	-	-	-	-	-	-	-
	34	43.7	-	3.5	1.3	11.8	18.1	11.3	-	9.4
	34-5d	35.9	-	-	-	-	-	-	-	-
	35	39.5	-	2.6	8.5	26	15.2	107.7	1.134	-
	36	38.5	-	2.1	7.4	6	10.8	53	1.054	-
	36-5d	32.9	-	-	-	-	-	-	-	-
	37	45.5	-	2.2	1	6	9.2	245.3	1.125	-
	37-15d	38.9	-	-	-	-	-	-	-	-
	38	41.1	-	5.2	0.7	-	-	226.3	-	-
	38-5d	33.2	1	-	-	-	-	-	-	-
	38-10d	35.4	-	-	-	-	-	-	-	-
	38-15d	43.3	-	-	-	-	-	-	-	-
	39	46.8	-	4.4	3.8	14.6	20.6	238	0.512	-
	40	40.5	-	1.2	16	-	-	78.7	-	-
	40-15d	32.2	-	-	-	-	-	-	-	-
	41	36.5	-	3	1.7	21.5	8.5	7.5	-	4.5
	42	51.8	-	3.6	1.5	6.8	13.9	190.1	-	-
	43	42.8	-	4	701	-	-	6.6	-	-
	44	40.2	-	3.1	2.2	6.5	16.6	200.8	-	-
	45	30.7	>5	3.5	116.3	2.3	5.2	35.6	-	-
	46	47.8	-	1.9	1.2	-	-	44.7	-	-
	47	45.6	-	2.8	2.3	244.1	7.1	183.8	-	-
	48	49.2	-	3.2	3.9	83.3	9.4	74.6	-	-
	49	43.1	-	3.6	1.9	<2	18.1	136.9	-	-
	50	51	-	9.5	0.9	54.5	13.1	179.9		6.5
	51	47.3	-	3.5	1.5	19.5	27.1	626.5	1.356	-
	52	47.2	-	2.9	4.5	28	17.9	155.1	-	-
	53	46.5	-	3.2	1.6	447.8	14.6	104.7	-	-
	53-5d	30.9	-	-	-	-	-	-	-	-
	54	40.9	-	5.3	0.7	48.5	247.2	5.8	-	6.1
	55	38.4	-	1.4	0.5	52.5	458.5	193.7	-	18.4
	56	36.4	-	2.9	4.1	<2	8.2	235.1	-	-
5d=5 days after surgery
15d=15 days after surgery

## Sheet: thyroid cancer
	case No.	serum albumin(g/l)	weight loss(kg/month)
normal range		35-55
	1	45.1	-
	2	42.4	-
	3	47.6	-
	4	49.6	-
	5	52.3	-
	6	42.3	-
	7	43.6	-
	8	47.3	-
	9	42.2	-
	10	47.9	-
	11	41.6	-
	12	43.1	-
	13	49.5	-
	14	44.8	-
	15	46.2	-
	16	50.2	-
	17	48.2	-
	18	44.4	-
	19	51.8	-
	20	47.9	-
	21	50	-
	22	50.2	-
	23	46	-
	24	44.2	-
	25	49	-
	26	52.1	-
	27	44.7	-
	28	50	-
	29	50.1	-
	30	49.9	-
	31	52	-
	32	49.9	-
	33	39.4	-
