# Supplementary material for: Perioperative dynamics and significance of amino acid profiles in patients with cancer
Source: J Transl Med. 2015 Jan 27;13:35. doi: 10.1186/s12967-015-0408-1 (PMC4332895; doi:10.1186/s12967-015-0408-1)
Supplement: Additional file 2: — Correlations between PFAAs and clinical information in three kinds of cancer patients. [file 12967_2015_408_MOESM2_ESM.xls]

## Sheet: gastric cancer
Correlation between PFAA and clinical examinations in gastric cancer patients(r value)
	Asp	Thr	Ser	Glu	Gly	Ala	Cys	Val	Met	Ile	Leu	Tyr	Phe	Lys	NH3	His	Arg	Pro
white blood cell(×10e9/L)	0.0230244	-0.0730068	-.339**	-0.117765	-.451**	-.404**	0.200191	-0.105693	-.223*	-.311**	-.265*	-.374**	-0.156303	-.323**	-.236*	-.295**	-.427**	-.373**
Neutrophil(%)	0.117314	-0.205342	-.296**	-0.0801999	-.480**	-.377**	.264*	0.00258997	-0.178064	-.255*	-0.204375	-0.220463	-0.124252	-.305**	-0.133745	-.250*	-.409**	-.350**
Lymphacyte( %)	-0.153649	0.174453	.264*	0.0498439	.486**	.369**	-0.210605	0.0135214	0.124458	0.181412	0.186134	0.157073	0.0500129	.276*	0.061058	.296**	.338**	.238*
monocyte (%)	0.0781373	-0.00723436	0.064186	0.0601679	0.00953344	-0.0377378	-0.127716	-0.132968	0.0730141	0.200566	0.0618456	0.10257	.256*	0.0550178	0.138741	-0.207589	0.221028	0.152013
eosinophilic granulocyte(%)	0.118777	0.169141	.294**	.253*	.320**	.342**	-0.0789301	0.204386	.321**	.407**	.323**	.391**	.362**	.437**	.383**	0.196025	.469**	.320**
basophilic granulocyte(%)	-0.0429559	0.182033	.314**	0.159185	.281*	.265*	-0.205614	0.0675406	0.151576	0.218072	0.113827	.304**	0.00914385	.298**	.275*	0.20199	.402**	.351**
Neutrophil count	0.0858896	-.271*	-.393**	-0.114996	-.519**	-.375**	0.186921	-0.0395421	-0.215293	-.316**	-0.18792	-.301**	-0.0768073	-.335**	-0.22225	-.319**	-.379**	-.506**
Lymphacyte count	-0.119469	0.0893041	0.155728	0.01312	.299**	.289*	-0.184259	0.0576766	0.0681128	0.106488	0.179169	0.00610735	0.0923906	0.169156	-0.0607671	0.200754	.326**	0.0890611
monocyte 10e9/L	0.207726	-0.181155	-.292**	-0.0064813	-.407**	-.360**	0.105486	-0.158868	-0.177122	-0.191629	-0.189679	-.276*	0.0842949	-.267*	-0.157691	-.432**	-0.163559	-.399**
eosinophilic granulocyte count	0.166279	0.0895684	.255*	.267*	.238*	.312**	-0.0350158	.241*	.314**	.415**	.362**	.373**	.415**	.429**	.378**	0.140177	.485**	.233*
basophilic granulocyte count	0.00130738	0.0971851	.229*	0.171879	0.150453	0.195249	-0.171879	0.0751938	0.0935719	0.185042	0.100114	.263*	0.0100758	.242*	.223*	0.11371	.377**	.226*
red blood cells	-0.0435205	-0.0485315	-0.0226809	0.0177725	0.0794799	0.152224	0.00109415	0.134226	0.0409753	-0.217404	0.0496947	0.102767	-0.0914108	0.0989136	0.0439557	.381**	-0.0944115	-0.0580567
haemoglobin	-0.0767263	0.0114797	-0.0416701	-0.0827363	0.00050178	0.0717366	-0.130282	0.0299528	-0.106363	-.260*	0.0204546	-0.0538479	-0.172186	0.0581844	-0.0557235	.321**	-0.0627719	-0.0828953
packed-cell volume	-0.102821	-0.0111642	-0.054544	-0.105012	0.0205643	0.0620761	-0.127313	0.012095	-0.121762	-.305**	-0.00717238	-0.0525458	-0.192675	0.0384796	-0.0698306	.324**	-0.0837174	-0.0944084
Mean Corpuscular Volume	-0.1169	0.0741559	-0.0715068	-.224*	-0.101325	-0.169014	-0.221562	-0.217258	-.282*	-0.17625	-0.1188	-.270*	-0.184599	-0.103388	-0.203569	-0.0831632	-0.0324774	-0.0846856
Mean Corpuscular Hemoglobin	-0.070475	0.0866824	-0.0519759	-0.167035	-0.112667	-0.0951247	-0.215091	-0.140885	-0.217372	-0.130731	-0.0475217	-0.22186	-0.146858	-0.0333624	-0.13753	0.00213475	0.00194615	-0.0709545
Mean corpuscular hemoglobin concentration	0.0110928	0.0880587	0.0457277	0.0384903	-0.0797768	-0.00507383	-0.122189	0.0741336	-0.00654157	0.056546	0.122	0.0306328	-0.0436906	0.107158	0.0775119	0.0902661	0.0972385	0.0408311
red cell distribution width	0.163305	-0.0571792	0.0375499	0.146138	0.0640297	0.0420412	.246*	0.0128287	0.184852	0.152414	-0.0172441	0.129552	.231*	-0.00296047	0.159473	-0.146366	-0.0973419	0.029339
Platelet(×10e9/L)	0.0364941	-0.187928	-0.0257147	0.0885159	0.0270544	0.0364679	-0.0855798	-0.0704138	-0.0700376	-0.00359653	-0.0641739	0.0744536	-0.00465847	-0.0225263	0.0815646	-0.159416	0.167582	-0.146303
mean platelet volume	-0.16639	0.108782	-0.183425	-.250*	-0.134936	-0.0951407	0.082081	-0.05835	-0.191377	-0.212647	-0.123485	-0.178741	-.243*	-.272*	-.364**	-0.0492474	-.286*	0.00860689
thrombocytocrit%	0.0168621	-0.163363	-0.0956047	-0.00901118	0.0237262	-0.0196856	0.00488377	-0.0601691	-0.157082	-0.0373123	-0.0776842	-0.0349458	-0.048549	-0.101979	-0.0747493	-.250*	0.0936599	-0.21632
total protein	0.0468276	0.0856726	0.176977	0.0249513	.331**	.325**	-0.0711422	0.127432	0.00736859	0.0140277	0.182906	0.128564	0.00491667	0.186154	-0.0320238	.350**	.269*	0.128257
serum albumin	-0.198757	.226*	0.132137	-0.0643017	.340**	.313**	-0.209767	0.0323957	-0.0136439	-0.00998362	0.0907531	0.031373	-0.190096	0.222818	-0.0350909	.424**	0.209298	.277*
globin	.271*	-0.0910453	0.141073	0.101514	0.173184	0.191031	0.162349	0.163791	0.0247952	0.0312476	0.191194	0.166283	0.194837	0.0658054	-0.0147026	0.119279	0.20654	-0.0763086
albumin/globin	-.374**	.247*	-0.02922	-0.129098	0.0261995	-0.0182075	-.326**	-0.102498	-0.0569413	0.0301697	-0.10162	-0.170848	-.273*	0.0624193	-0.057912	0.0905505	-0.0169855	.253*
alanine aminotransferase	0.0773858	-0.144023	-0.135889	0.0997901	-0.177731	-0.069749	0.0593841	-0.114159	-0.0613597	-0.0626898	-0.142264	-0.0967742	-0.00977224	-0.151272	0.103557	-0.137404	-.294**	-0.165535
glutamic oxalacetic transaminase	-0.137396	0.00278616	-0.0702925	0.0134499	-0.0756541	-0.16236	-0.0485567	-.247*	-0.105808	-0.0558546	-0.210219	-0.129875	-0.159594	-.229*	0.00140954	-0.0741918	-.249*	-0.0568426
Alkaline phosphatase	0.111118	0.0759773	0.145442	0.174649	0.164017	.227*	-0.119331	0.19279	0.00508801	0.106639	0.204465	0.109739	0.00291068	0.177218	-0.0620941	0.200028	0.174299	.293**
cholinesterase	-0.20021	0.212117	0.0609376	-0.117245	.225*	.263*	-0.0630693	0.152432	0.0287739	-0.103279	0.110589	-0.00105517	-0.187566	0.151889	-0.165109	.431**	0.0411684	0.132446
total bile acid	-0.0249647	0.221794	.317**	0.16174	.392**	.295**	-0.203645	-0.0311669	0.201108	.321**	0.131795	.281*	0.084172	.264*	.326**	0.219081	.378**	.438**
total bilirubin	-0.130569	0.0556598	-0.166103	-.324**	-0.220874	-0.196068	0.0567846	0.0469542	-0.208636	-.264*	-0.0157918	-.228*	-0.167156	-0.129861	-.293**	-0.0383214	-0.166037	-.227*
direct bilirubin	-0.0811935	-0.039345	-.247*	-.271*	-.299**	-.257*	0.0850098	0.0786895	-0.195849	-0.154493	0.0061733	-.261*	-0.0868538	-0.201848	-.274*	-0.168603	-.281*	-.271*
indirect bilirubin	-0.139374	0.0646276	-0.127735	-.319**	-0.184111	-0.142889	0.0111114	0.00713455	-0.174598	-.294**	-0.0390419	-0.149997	-0.183688	-0.0883892	-0.220444	0.0342194	-0.0811621	-0.171322
gamma-glutamyl transpeptidase	0.193254	0.0610598	0.187296	.322**	0.00842017	0.121185	-0.0495211	0.10816	0.0196558	.250*	0.211057	0.00951216	0.113554	0.175758	0.139209	0.00803863	0.208254	0.10295
Glomerular Filtration Rate	0.081707	-0.0855695	-0.0550749	-0.0917566	-0.17952	-0.157977	0.173786	0.0588059	0.0643864	0.023079	-0.0429788	0.0417046	0.0979595	-0.110019	0.00165953	-0.216565	-.230*	-0.201874
adenylate deaminase	0.0817609	-0.0147835	0.102115	0.0966114	0.00877083	-0.00506671	0.0331651	-0.12135	-0.0913198	0.056263	-0.0407453	0.0972332	-0.059729	-0.077178	0.0556148	-0.132092	0.05453	0.0596099
Urea	-0.0531299	-0.130831	-0.0104741	0.129995	0.0933448	0.211455	0.00900522	0.216345	0.0865292	0.0891226	0.197966	0.148737	0.131714	0.198302	0.131673	.359**	0.00504121	0.180812
uric acid	-0.112879	0.175786	0.212622	0.184046	0.212014	.292**	-0.20558	0.182647	-0.0132458	0.204986	0.221652	0.0820891	-0.108813	.284*	0.033579	.309**	.299**	.314**
cystatin	0.0190058	0.0633493	0.117193	.279*	.239*	.341**	-0.0897288	0.104713	0.107682	0.104377	0.107977	0.176214	0.123482	.288*	.312**	.282*	0.147817	.306**
Triglyceride	0.0758564	0.159396	.291*	0.22283	.246*	.379**	-0.020917	0.191408	0.174449	.282*	.228*	.295**	0.070797	.271*	.318**	.301**	.231*	.391**
Total Cholesterol	-0.0436852	0.0889298	0.140505	0.0173256	.279*	.257*	-0.191014	0.0900258	0.0506188	-0.0737034	0.108375	0.190868	-0.127396	0.213008	-0.0207173	.474**	.261*	0.201238
high density lipoprotein	-0.12806	0.107203	0.00973709	-0.168599	.281*	0.206511	-0.166307	0.0335415	-0.00458555	-.232*	0.0297257	0.00780291	-0.0672507	0.0828942	-0.215832	.384**	0.147043	0.122246
Low Density Lipoprotein	-0.0399321	0.0175309	0.129797	0.061066	.235*	.245*	-0.139918	0.083167	0.0781104	-0.0594322	0.101665	.268*	-0.145376	0.21872	0.0891009	.460**	0.203846	0.16668
very low-density lipoprotein	0.133027	0.13367	0.106582	-0.0138614	0.068883	-0.0442318	0.0334316	0.0850717	-0.0096621	0.0778059	0.086603	-0.0236257	0.00582899	0.0714819	-0.144922	0.0618738	0.151943	0.0404555
K	0.116125	-0.0829766	-0.0459392	-0.0747459	0.0135636	-0.0906944	-.290*	-0.147716	-.258*	-0.0692699	-0.0611531	-.242*	-0.0609481	-0.0969894	-0.13097	-0.0839835	0.203324	-0.0431696
Na	-0.0817461	.441**	.310**	0.115406	.432**	.328**	0.0410848	0.219887	.281*	.304**	.255*	0.195918	0.138649	.310**	0.0978127	.374**	0.223846	.324**
Cl	-.284*	.373**	0.0818486	-0.123576	0.179862	0.156878	0.0710464	0.122136	0.157679	0.0835449	-0.00409589	0.0689896	-0.0371889	0.0395484	0.0447027	0.171072	-0.0710835	.248*
Ca	0.109199	0.141919	.230*	0.154266	.387**	.391**	0.0322275	.240*	0.17554	0.131067	.264*	0.211776	0.112071	.315**	0.0862431	.419**	.322**	0.180436
P	0.145553	-0.00788496	0.218661	0.11512	.325**	0.124752	-0.0898865	0.0587333	-0.0536179	0.12302	0.158761	-0.140398	0.0625228	0.119367	-0.13043	0.0987209	.245*	0.029193
Fasting blood glucose	-0.0139786	-0.119994	-0.208855	-0.11789	-.265*	-.242*	-0.0436089	-0.0686935	-0.161433	-0.167625	-0.147208	-.229*	-0.117785	-0.170965	-.247*	-0.194629	-0.167231	-0.221502
glycylproline dipeptidyl aminopeptidase	-0.0368538	.319**	0.153073	-0.042297	.393**	.232*	-0.121183	0.116171	0.064537	-0.036616	0.126751	0.0555119	-0.0678136	0.183964	-0.140473	.421**	0.106897	0.205449
Creatinine	-0.0307457	0.150003	0.0755051	0.139471	0.148687	0.182856	-.329**	-0.00637322	-0.114024	0.0666236	0.0814031	-0.120036	-0.102379	0.135651	0.0076156	.272*	.231*	.279*
α-AFU	0.212788	-.254*	-0.017699	0.0579497	-0.0609096	0.0157135	.241*	0.156169	0.0913036	0.0218805	.231*	0.0675162	0.156362	0.0638433	0.0507704	0.0423027	-0.129166	-0.143568
CA153	0.0850152	-0.24378	-0.260586	-0.176759	-0.200678	-0.132306	-0.164681	-0.0825214	0.00650575	-.332*	-0.174963	-0.0440079	-0.0726916	-0.125855	-0.0742449	-0.0516998	-0.254127	-0.138856
CA199	0.0980636	-0.093501	0.021297	0.125497	0.0305894	-0.115174	.290*	0.0945475	0.110026	.322*	0.252078	0.064072	0.0629057	-0.0440272	0.0652597	-0.103302	-0.0324728	-0.0997698
CA125	0.142328	-0.257856	-0.0519779	0.0446216	-0.0933773	-0.0912373	-0.1743	-0.22032	-0.0716222	-0.0352206	-0.0803443	0.0390289	-0.0533471	-0.101732	0.0942996	-0.0314218	0.117831	-0.0836576
AFP	.285*	0.0168899	0.100837	0.05845	0.0481638	0.158309	0.135843	0.145284	-0.0787987	0.0946208	0.151178	-0.0592331	0.212273	-0.088467	-0.0346939	-0.080794	0.16412	-0.0149767
CEA	-0.0416487	0.0575431	0.128714	.307*	0.0471756	.289*	-0.19209	0.234706	0.0698642	0.264228	0.244453	0.0886298	0.0222604	0.198308	-0.0222754	0.209232	.358**	.366**
Ferritin	0.022759	-0.216074	-0.213687	-0.0265416	-0.181614	-0.0614436	-0.0803235	-0.123388	-0.098651	-0.124875	-0.081221	-0.0257836	-0.0353312	-0.105228	0.0999358	-0.00632805	-0.100908	-0.204632
international normalized ratio	0.021646	0.073995	-0.110236	-0.196523	-0.254662	-.418**	-0.0197854	-0.248669	-.281*	-0.0118456	-0.1832	-.338*	-0.110584	-0.228257	-.317*	-.450**	-0.134708	-0.252195
Fibrinogen	.282*	-0.176181	-0.032	0.0194673	-0.108388	-0.134176	-0.0460858	-0.09907	-0.138835	0.00758466	-0.0507088	-0.0959639	0.0948082	-0.134285	-0.0305553	-.292*	.282*	-0.179792
activated partial thromboplastin time	0.154732	0.245566	0.230871	0.0768034	0.0997201	-0.0147677	0.167943	0.115755	0.165345	0.207234	0.152753	0.127724	0.217858	0.149843	-0.00329123	-0.0286255	0.236899	-0.00501405
Thrombin time	0.0710912	-0.097436	0.0248673	-0.00170126	0.108125	0.213392	-0.129488	0.072963	0.0467866	-0.127922	0.145977	0.153155	0.170224	0.113658	0.0706068	0.21286	0.160659	0.0715071
Prothrombin Times	0.0296314	0.132762	-0.0526165	-0.169549	-0.211885	-.361**	-0.0189281	-0.183992	-0.226042	0.0712004	-0.119123	-.281*	-0.0755776	-0.15791	-.295*	-.388**	-0.0760968	-0.197009
D-dimer	.335*	-0.108103	0.0947965	0.155521	0.0939094	0.0804016	0.0574585	0.0383863	0.17923	0.134191	0.0424185	0.252213	.287*	0.0484264	0.228302	-0.0239511	0.23939	0.0127417
Occult Blood in Urine	-0.0128595	-0.0954894	-0.188901	-0.260614	-0.0497837	-0.0519382	-0.175282	-0.0150044	-0.124806	-0.206445	-0.14358	-0.251381	-0.0526307	-0.14989	-.293*	-0.120804	0.000384728	-0.19952
proteinuria	0.235769	-0.0439636	0.00579683	0.0766926	-0.0514533	-0.118091	-0.0773595	-0.173392	-0.0308309	0.0180574	-0.0509403	-0.0080027	0.0475032	-0.0727938	-0.070947	-0.107113	0.0511455	-0.070434
urine acetone bodies	0.0174007	-0.02014	0.0220827	0.0707813	-0.046691	-0.222122	0.232031	0.123689	0.0381429	0.181648	0.17459	-0.0972676	-0.0257092	-0.0181324	0.0810132	-0.117926	-0.0731126	-0.202047
Urobilinogen	0.126046	0.0722381	-0.316669	-0.262403	-0.389461	-0.422066	0.278318	-0.133314	-0.253996	0.138225	-0.288372	-0.399405	-0.494016	-0.461395	-0.651257	-0.569092	-.713*	0.0886893
pH of urine	0.091832	-0.0567577	-0.0239096	-0.0785097	-0.0832652	-0.00849824	-0.18498	-0.105281	-0.139847	-0.148345	-0.143589	-0.0753393	-0.0441644	-0.146892	-0.129895	-0.0586071	0.0292815	-0.00722131
urine glucose	-0.101355	-0.0340397	-0.0352482	-0.20915	-0.0875794	-0.263814	0.179406	-0.036695	-0.0543554	0.179917	0.066207	-0.0288734	0.0159281	-0.0905365	-0.233654	-0.138076	-0.0237641	-0.206355
Urine turbidity	0.0810946	-.277*	-0.217105	-0.0828085	-0.194966	-.363**	0	-0.235413	-0.20212	-0.0944129	-0.167363	-0.141225	-0.112496	-0.227301	-0.128325	-.294*	-0.224315	-.313*
Urine RBCs	0.103039	-0.0630909	0.0408848	0.0451063	0.0780107	-0.112303	0.0868006	0.233338	0.143473	0.1843	0.244673	0.176319	0.0815961	0.0954171	0.193436	0.0417522	0.079919	-0.0451063
Urine WBCs	0.252395	0.205495	0.24893	0.122094	.295*	0.0252169	.297*	0.133141	.340*	0.256738	0.212435	0.110758	0.15402	0.0991903	-0.0338346	0.0666859	0.0678427	0.0032967
Urine epithelial cell	0.186142	0.17611	0.253261	0.149295	.333*	0.083542	0.18395	0.136118	0.274674	0.249242	0.219133	0.176044	0.151733	0.123139	0.0724733	0.133219	0.07893	0.0398603
Urinary Crystal	-0.304776	0.0602043	-0.132951	0.0275936	-0.0326107	0.0526788	-0.137968	0.110375	0.175596	0.0602043	0.107866	0.264648	-0.0752554	0.206952	0.171833	0.309801	-0.349937	.539*
fecal occult blood	0.0777903	0.100502	-0.117089	0.0360689	-0.224118	-.288*	0.0459326	-.279*	-0.12023	-0.0519687	-.287*	-0.220143	-.284*	-0.242864	-0.106391	-.295*	-.278*	-0.0743952
*:p<0.05
**:p<0.01
***:p<0.001

## Sheet: breast cancer
Correlation between PFAA and clinical informations in breast cancer patients(r value)
	Asp	Thr	Ser	Glu	Gly	Ala	Cys	Val	Met	Ile	Leu	Tyr	Phe	Lys	NH3	His	Arg	Pro
white blood cell(×10e9/L)	0.112765	-0.173676	-0.125339	0.240599	0.0445346	-0.0543145	0.0765283	0.196842	0.0390589	0.0236502	0.151267	0.273249	0.154713	-0.121123	0.192315	0.0546475	-0.114232	-0.0928168
Neutrophil(%)	0.125958	-0.132135	-0.160992	0.149206	-0.0153308	-0.292945	0.00023407	-0.0860149	-0.152401	-0.209727	-0.0871739	-0.118398	0.0991707	-0.305	0.0841989	-0.0452642	-0.202104	-0.312
Lymphacyte( %)	-0.160436	0.128864	0.156209	-0.159469	0.0671978	0.338*	-0.13321	0.0477896	0.105631	0.0914249	0.03381	-0.0165831	-0.140346	0.239384	-0.0636878	0.138891	0.20689	0.274298
monocyte (%)	0.0217976	0.0572868	0.134465	0.0196879	-0.199418	-0.0382684	0.219767	0.202263	0.122663	0.404**	0.227608	0.398**	0.0461193	0.192843	-0.133078	-0.190755	0.099415	0.206685
eosinophilic granulocyte(%)	0.0949744	0.0269781	-0.0431203	-0.0391416	0.0423167	-0.0114466	0.388*	-0.0321874	0.167637	0.185607	0.0198567	0.209502	0.0938362	0.236933	0.0253026	-0.205662	-0.0345338	0.0970488
basophilic granulocyte(%)	-0.207639	-0.101995	-0.236828	-0.284766	-0.290884	-0.0123912	-0.025799	-0.0746572	-0.130805	-0.114154	-0.116555	-0.0261765	-0.180912	0.0415107	-0.0797686	0.0065054	-0.0291194	-0.0522775
Neutrophil count	0.110456	-0.175145	-0.12569	0.224893	0.0746577	-0.147255	0.090839	0.114235	0.0168272	-0.0503279	0.0837083	0.165245	0.155692	-0.177954	0.17753	0.0453491	-0.156932	-0.165247
Lymphacyte count	-0.0433306	-0.0167318	-0.00627227	0.0398362	-0.046995	0.349*	-0.195468	0.218235	0.00412713	0.121868	0.163674	0.208363	-0.0506269	0.125413	0.0961482	0.139708	0.136918	0.201676
monocyte 10e9/L	0.0791356	-0.0798841	-0.0167553	0.136567	-0.172228	-0.0710658	0.192271	0.277929	0.0775837	0.291034	0.254517	0.461**	0.120414	0.0454368	-0.0164332	-0.136132	0.0168016	0.0801392
eosinophilic granulocyte count	0.134116	-0.00926792	-0.078321	0.0200402	-0.0237123	0.00757794	0.376*	0.0490054	0.168661	0.206319	0.0715005	0.304*	0.127118	0.201856	0.0451642	-0.222432	-0.047668	0.0735479
basophilic granulocyte count	-0.099412	-0.183664	-0.31	-0.108867	-0.393	0.0287277	-0.0177863	0.0470328	-0.107992	-0.0344207	0.0370482	0.206349	-0.0511493	0.0707682	0.142412	0.0418653	-0.0355593	-0.0202328
red blood cells	-0.26482	-0.174196	-0.287263	-0.127257	-0.139548	0.0189016	-0.0480731	0.0544436	-0.0806964	-0.393	-0.138275	0.0523768	-0.256134	-0.133547	0.0109684	0.0751234	-0.207941	-0.262847
haemoglobin	-0.153153	-0.131955	-0.323	-0.0248396	-0.250839	0.0635955	-0.0144456	0.164411	-0.111127	-0.32	0.00633565	0.117962	-0.102057	-0.0732754	0.0529201	0.117883	-0.203006	-0.266847
packed-cell volume	-0.175065	-0.0481895	-0.233341	-0.0233616	-0.216394	0.0970637	-0.0596196	0.137221	-0.100041	-0.332	-0.0258885	0.0612656	-0.14815	-0.0923431	-0.00487516	0.16371	-0.147604	-0.215548
Mean Corpuscular Volume	0.21164	0.287055	0.10272	0.242359	-0.206677	0.18603	-0.0445069	0.17206	-0.0653623	0.146269	0.25142	0.0163404	0.253925	0.0765029	-0.0360631	0.180763	0.151221	0.0881559
Mean Corpuscular Hemoglobin	0.18508	0.0483589	-0.103543	0.161385	-0.224866	0.0649279	0.0542485	0.168669	-0.0757585	0.097778	0.229365	0.103408	0.255247	0.0759862	0.0655599	0.0512032	-0.00982012	-0.0611608
Mean corpuscular hemoglobin concentration	0.0667061	-0.281532	-0.334	-0.0216629	-0.129389	-0.110983	0.185894	0.0699821	-0.031554	-0.022186	0.0810473	0.169293	0.137282	0.0307525	0.164821	-0.150156	-0.207905	-0.242116
red cell distribution width	-0.329	0.0365856	-0.0242389	-0.135435	0.0768827	0.141419	-0.221907	-0.0499169	0.0291624	-0.0941529	-0.166112	0.110438	-0.302	-0.0105288	-0.0182549	0.260113	0.157553	-0.177102
Platelet(×10e9/L)	0.353*	0.115985	0.227686	0.320*	0.302*	0.199877	0.0188299	-0.0232461	0.117675	0.0893389	0.103691	0.18182	0.152688	0.0636502	0.382*	0.146782	0.323*	0.331*
mean platelet volume	-0.0677433	-0.0961795	-0.154476	-0.22552	-0.0976528	-0.46	-0.100798	-0.366	-0.432	-0.277301	-0.35	-0.584	-0.273152	-0.481	-0.489	-0.304	-0.322	-0.162394
thrombocytocrit%	.396*	0.108386	0.194194	.330*	0.254468	0.138884	0.0562026	0.0208171	0.0488283	0.112769	0.119675	.333*	0.17019	0.00905843	.367*	0.109261	0.282779	.358*
total protein	-0.0622636	-0.0960092	-0.160367	-0.242483	-0.0913168	-0.26267	-0.0560374	-0.247915	-0.179023	-.516**	-.342*	-.341*	-0.206798	-.355*	-0.129445	-0.04419	-0.180477	-0.243627
serum albumin	-0.0966556	0.0220832	0.0347066	-0.164109	-0.0538692	-0.263737	-0.0662994	-0.124895	-0.101837	-.382*	-0.221924	-0.214958	-0.117361	-0.213127	-0.0974411	0.0624817	-0.160942	-0.098088
globin	0.00480223	-0.195278	-0.323597	-0.232766	-0.0970529	-0.150323	-0.0201847	-0.28878	-0.194734	-.455**	-.339*	-.346*	-0.225274	-.373*	-0.112609	-0.151847	-0.127292	-0.312977
albumin/globin	-0.0561567	0.204649	.326*	0.118389	0.0372626	-0.0684909	0.0295238	0.175804	0.139852	0.144036	0.156419	0.217855	0.165544	0.184343	0.0502228	0.143349	0.0208592	0.205094
alanine aminotransferase	0.227303	-0.121846	-0.106526		0.0516597	0.151773	.350*	0.251767	0.240366	0.152367			.419**	.395*		0.145241	-0.105338	0.0685234
glutamic oxalacetic transaminase	0.134399	-0.0319256	-0.0612207	0.131648	0.0247513	-0.138344	0.26696	0.0607424	0.215707	-0.155921	0.0937442	0.232208	0.203989	0.213196	0.260068	0.0588293	-0.282428	-0.219653
Alkaline phosphatase	0.0109627	-0.00435268	-0.187023	0.0618802	-0.197364	0.0676208	0.228513	0.0385661	0.142937	-0.114391	0.0310341	.469**	0.0169428	0.0643706	0.233934	-0.0614903	0.173493	-0.0183163
cholinesterase	-0.116866	-0.112248	-0.291476	-0.175794	-0.146284	-0.0340201	0.0854449	-0.140472	-0.0505157	-.446**	-0.258655	0.088224	-0.149894	-0.218361	0.119373	0.0193901	-0.09968	-0.204364
total bile acid	-0.301486	0.0638338	-0.00472168	-0.179465	-0.0928014	-0.0741424	-.349*	-0.0731726	-0.159336	0.12864	-0.143053	-0.0732152	-0.29839	-0.018122	-0.223786	-0.175739	0.191526	0.00399245
total bilirubin	0.243247	0.219507	0.185838	.342*	0.102482	-0.0396367	0.139577	0.159337	0.140075	-0.00303502	0.22901	0.0619519	.356*	0.0592403	0.11164	0.222119	0.0726526	0.109513
direct bilirubin	0.233699	0.306438	0.308738	.355*	0.0807967	-0.0809691	0.306754	0.276724	0.221335	0.158163	0.296691	0.181967	.387*	0.108172	0.063209	0.151074	0.113855	0.0958339
indirect bilirubin	0.0351945	0.0719699	0.111441	0.124109	-0.169261	-0.104922	0.30465	0.255922	0.188484	0.315206	0.293619	.409*	0.140758	0.206807	0.0661201	-0.113714	0.0853765	0.0703421
gamma-glutamyl transpeptidase	0.251859	0.0155241	0.112925	.360*	0.0629405	0.151573	0.275425	0.286002	.328*	0.0701795	.353*	.433**	.470**	0.283214	0.287819	0.0942697	0.155719	0.0514974
Glomerular Filtration Rate	-0.0280655	0.0977892	0.235576	0.0435717	0.117568	0.0519965	-0.15078	0.0538517	-0.0109486	0.168878	0.092217	-0.0447204	0.049356	0.176065	-0.0873114	0.0674313	0.218766	0.114147
adenylate deaminase	-0.0852185	-0.115284	-0.323323	-0.250635	-0.0602185	-0.116586	-0.161537	-0.282831	-0.319743	-.385*	-0.317713	-0.283573	-.331*	-0.277593	-0.148553	-0.108255	-0.162186	-0.163888
Creatinine(μmol/L)	0.032967	-0.171892	-0.316699	0.049482	-0.0266069	-0.0988096	-0.033735	-0.103186	-0.113746	-0.253376	-0.13345	-0.0562353	-0.0552219	-0.182982	0.227181	0.0384007	-.335*	-0.221433
Urea	-0.264258	0.133249	-0.129151	-0.229664	-0.125477	-0.0463346	0.00276507	0.0358234	-0.0979211	-0.0776883	-0.156292	-0.133057	-.338*	-0.180808	-0.177223	0.045451	0.0626535	-0.0205211
uric acid	-0.0657429	0.0254354	-0.234395	-0.0683952	0.00405695	0.10834	-0.256953	0.130763	-0.19469	-0.1177	-0.00208644	-0.0533737	-0.157641	-0.0616169	-0.00436749	0.0953369	0.00453044	0.0225167
cystatin	-0.104029	-0.0251713	-0.295615	-0.0715907	-0.07467	0.121014	0.0268497	0.0452891	-0.00233119	-0.0339177	-0.0303852	0.140935	-0.169879	-0.0326618	0.118002	0.0510755	-0.0851383	-0.0800247
Triglyceride	-0.169312	-0.218237	-.428**	-0.235425	-0.223759	.341*	0.123716	0.0328932	0.106716	-0.0494539	-0.0288107	0.309048	-0.0528965	0.159816	0.259114	0.0297566	0.00732086	-0.230024
Total Cholesterol	-0.014298	-0.0683443	-0.106073	-0.0559857	-0.0985565	-0.0458927	0.117493	-0.0523195	0.00849771	-0.264393	-0.0809617	0.15274	0.0025132	-0.0428991	0.131939	-0.0283195	0.186116	-0.0664414
high density lipoprotein	-0.0692326	0.022834	-0.0957597	-0.113194	-0.12545	-.374*	-0.0707494	-0.158787	-0.213093	-.376*	-0.260436	-0.17529	-0.0944087	-.352*	-0.127384	-0.117146	-0.00958503	-0.187923
Low Density Lipoprotein	-0.0242493	-0.098692	-0.0275763	-0.015705	-0.0225716	-0.00250567	0.0280512	-0.0198722	0.0251912	-0.157548	-0.00477241	0.192375	-0.0612411	0.0698479	0.198269	0.0379014	0.239235	0.0444486
very low-density lipoprotein	0.115394	0.0494234	-0.0303526	0.0822711	0.0585731	0.320809	.362*	0.103121	0.249846	0.056218	0.154616	0.239208	0.176562	0.21931	0.11514	0.0944382	0.155519	0.0431906
K	0.0051247	0.138352	0.0792611	-0.0977279	-0.158436	-0.111981	0.0902508	0.192013	-0.0999181	0.230884	0.156759	0.120017	-0.0548484	0.147814	-0.147262	-0.214783	0.159239	0.105258
Na	0.0841639	0.164904	-0.0268816	0.0312831	0.0507463	0.184889	0.228849	0.195364	0.238753	0.0992161	0.135658	.445**	0.0998271	0.231646	0.188791	0.0748146	0.218932	-0.0378913
Cl	-0.0283512	0.225407	0.0588316	-0.114429	0.122496	0.0195873	0.00607698	0.0848893	0.0489353	0.117239	0.0143664	-0.0247385	-0.00389419	0.034012	-.343*	-0.0170005	0.17236	-0.120603
Ca	0.0946196	-0.0136184	0.0592549	0.0919248	0.19113	-0.210851	0.0606239	-0.0876371	-0.0358734	-0.229154	-0.0203733	-0.00192052	0.0814059	-0.0511114	0.0220362	0.0640374	0.124581	-0.000896122
P	-0.0251743	0.231624	0.150912	-0.0869481	-0.00383315	0.0438359	.328*	0.105591	0.0900341	0.142723	0.0658735	-0.0525987	0.0414928	0.0340238	-0.129517	-0.210928	0.183743	0.248409
Fasting blood glucose	-0.0221584	-0.0229982	-0.0712658	-0.0535502	-0.270799	0.128468	-0.0838079	0.223653	0.0371716	-0.0492642	0.0937156	0.127169	0.0638695	0.0254861	0.10921	-0.029338	0.0985025	-0.00588351
glycylproline dipeptidyl aminopeptidase	0.0241891	-0.0628895	-0.156716	0.0588156	-0.156222	-0.0535457	0.129044	0.155488	0.0764976	-0.1111	0.143468	.339*	0.175643	0.0619774	0.232967	0.0940931	-0.0390119	-0.0364255
α-AFU(U/L)	-0.166647	0.247067	-0.0488739	-0.17413	-0.245354	-0.0137115	-0.168353	0.0721913	-0.189038	-0.0634227	-0.0910326	-0.126346	-0.256868	-0.183608	-0.254111	0.0194424	0.306702	0.0514569
CA199	-0.403582	-0.360166	-0.366024	-0.365436	-0.323467	-0.146243	-.514*	-0.328538	-.700**	-0.250819	-0.318402	-0.420085	-.513*	-0.31576	-0.153901	-0.355714	-0.15971	-0.114494
CA125	0.214904	-0.163931	-0.0664567	0.140383	0.09136	-0.370396	0.371155	-0.180895	-0.0701299	-0.105354	0.0151856	0.0684046	0.174623	0.0104646	0.173633	0.000216543	-0.302781	-0.228331
CA153	0.120306	0.182858	0.165358	-0.00697048	0.261683	0.0245531	0.327721	0.244554	0.360547	0.170282	0.197063	0.0569191	0.310572	0.249192	-0.0269979	0.15767	0.00328138	-0.0689447
AFP	0.0824055	.597**	.421*	0.0703787	0.107859	-0.0591215	0.151128	0.264388	0.190525	0.135819	0.157397	-0.0911971	0.220884	0.162088	-0.252804	0.0613336	.490**	0.156044
CEA	-0.0756352	-0.151056	-0.135231	-0.0584775	0.221597	-0.0735485	-0.23115	-0.115321	0.0382897	-0.0852813	-0.0413287	-0.0259789	-0.150207	0.1075	0.293574	0.0875375	-0.0856618	-0.250595
Ferritin	0.229898	0.210423	0.0697414	0.266131	0.0115026	0.298534	-0.0550121	0.203621	0.219599	0.0841478	0.237792	0.204225	0.273928	0.312867	0.221961	0.0820675	0.314753	0.132676
international normalized ratio	0.18172	0.102148	0.21654	0.102129	0.198894	0.02181	-0.188653	-0.120137	-0.0825856	0.0350303	-0.0612898	-0.357265	-0.0335481	-0.129198	-0.264959	-0.0806242	-0.0608962	0.300779
Fibrinogen	0.105559	-0.179567	-0.306764	-0.0361464	-0.217854	-0.0588716	-0.0321282	-0.122369	-0.0881787	-0.251904	-0.183903	0.155646	-0.113629	-0.191762	0.298848	-0.164679	0.168965	-0.291574
activated partial thromboplastin time	-0.041935	-0.161268	-0.192991	-0.190118	0.15825	-0.243281	-0.134386	-.404*	-0.268168	-0.30918	-.394*	-0.316108	-0.254289	-0.267143	-0.084238	-0.253326	-0.0867677	0.0422451
Thrombin time	0.0297853	0.128052	0.0176176	0.0854966	0.00202366	0.00472747	-0.140159	-0.0768565	-0.113112	0.0474901	-0.0254162	-0.204783	-0.177621	0.0546596	-0.146249	0.168963	-0.040474	-0.0660259
Prothrombin Times	0.239876	0.119781	0.22928	0.163116	0.179214	0.0789688	-0.160531	-0.0213468	-0.0275154	0.120385	0.0390033	-0.243364	0.0722332	-0.0420712	-0.20904	-0.0175619	-0.0860182	0.311525
D-dimer	0.228367	0.311244	0.153878	-0.0604944	0.00561382	0.190277	0.169841	0.163847	0.10369	0.0470531	0.0595909	-0.0298486	0.121206	0.137921	-0.145178	-0.0114299	0.131613	-0.105284
Occult Blood in Urine	0.084745	-0.0406023	0.0923032	0.083092	-0.0920119	-0.121374	-0.274945	0.146052	-0.0466863	0.160446	0.168464	-0.136047	0.189021	0.0364685	0.142403	0.168453	-0.104343	-0.0650271
proteinuria	-0.0412766	0.0291618	-0.149756	0.15328	0.1231	0.0902282	0.365278	0.209091	0.229615	0.144543	0.121819	0.293733	0.0698389	0.0790624	0.285155	0.0909169	-0.00745254	-0.127092
pH of urine	-0.0916324	-0.24324	-0.223468	-0.0625452	-0.0644416	-0.302312	-0.118975	-0.340281	-0.253481	-0.21863	-0.22211	-0.0164724	-0.206674	-0.167973	0.194362	-0.118848	0.0744955	0.0237001
urine glucose	0.0856704	0.043508	-0.0807291	0.266896	-0.0504747	0.150735	.460*	0.314768	0.344559	0.344722	0.357918	0.358774	0.228559	0.269568	0.231348	0.228493	-0.160167	-0.224286
Urine turbidity	-0.15467	-0.0844465	-0.18216	-0.081887	-0.133515	-0.0522087	-0.0569628	-0.0970114	-0.181959	0.00942002	-0.158099	-0.266318	-0.236296	-0.254441	-0.171434	-0.22939	-0.181683	0.0273171
Urine RBCs	0.0850541	0.113686	0.132868	0.114775	0.322196	0.227483	-0.0887167	0.129397	0.277111	0.166856	0.0657766	-0.0268483	0.113918	0.164767	0.267242	0.271327	0.0517591	-0.0875968
Urine WBCs	-0.0170888	-.417*	-0.374707	-0.237915	-0.119307	0.0170938	-0.103211	-0.316763	-0.215936	-0.360147	-0.331293	-0.0866208	-0.163471	-0.371788	0.242735	-0.283817	-0.0558582	-0.152818
Urine epithelial cell	0.137218	0.104338	0.22718	0.242695	.476*	0.0946747	-0.196521	0.0770007	0.0505448	0.161329	0.140026	0.215321	0.178515	0.0499976	0.00759747	0.297914	0.0515718	0.354893
Urinary Crystal	.916**	-0.25153	0.10651	.722*	0.398415	-0.15078	0.207349	-0.306425	-0.0591811	-0.41248	-0.107723	0.339547	.602*	-0.211691	.702*	0.064333	-0.270915	-0.141325
fecal occult blood	0.141763	0.340775	0.243995	0.228319	0.139718	0.047027	-0.033396	0.250129	0.033396	0.143807	0.265805	-0.0156757	0.261715	0.0865569	-0.159483	0.194923	0.269894	0.202421
*:p<0.05
**:p<0.01
***:p<0.001

## Sheet: thyroid cancer
Correlation between PFAA and clinical examinations in thyroid cancer patients(r value)
	Asp	Thr	Ser	Glu	Gly	Ala	Cys	Val	Met	Ile	Leu	Tyr	Phe	Lys	NH3	His	Arg	Pro
white blood cell(×10e9/L)	-0.115457	-0.189014	-0.134397	-0.201531	0.0250875	-0.149488	-0.144733	-0.184024	-0.212308	-0.138665	-0.146115	-0.258881	-0.0435249	-0.137497	-0.191544	-.338*	0.0351085	-0.151064
Neutrophil(%)	0.110623	-0.22166	-0.208091	-0.0535185	-0.00274664	-0.161109	-0.320894	-0.232208	-.361*	-0.290954	-0.208038	-.373*	-0.0797864	-0.117676	-0.0245766	-.390*	-0.00902728	-0.229774
Lymphacyte( %)	-0.113031	0.175277	0.177375	-0.000888935	-0.0422648	0.128343	.343*	0.217334	.351*	0.283863	0.202956	.363*	0.0669106	0.106898	0.00232036	.392*	-0.00182202	0.213424
monocyte (%)	0.0813514	0.247687	0.276688	0.20236	0.314276	0.27963	-0.00256268	0.0538171	0.165577	-0.0558831	0.00340868	0.134825	0.159288	0.14422	0.128256	0.00995463	0.276741	0.0319993
eosinophilic granulocyte(%)	-0.088916	0.0834928	-0.0685388	0.164423	-0.0377467	-0.069202	-0.115235	0.0842007	-0.0405889	0.166082	0.070148	-0.00351826	-0.0653582	-0.0614542	0.0521901	-4.9848e-05	-0.192853	0.083925
basophilic granulocyte(%)	0.0873337	-0.00012512	0.141135	0.111357	0.105726	0.0695667	0.0862076	-0.0583059	-0.0395379	-0.144263	-0.0402886	-0.113108	0.0569296	0.0354089	-0.142011	0.295909	-0.099095	0.0507987
Neutrophil count	-0.0874669	-0.221211	-0.185538	-0.191791	-0.00202883	-0.171662	-0.201841	-0.231552	-0.283695	-0.214361	-0.200608	-0.320805	-0.0781132	-0.177244	-0.144699	-.387*	-0.00807553	-0.20651
Lymphacyte count	-0.117247	0.103005	0.192271	-0.106511	0.0900394	0.0725707	0.286013	0.204025	0.287208	0.318364	0.2431	0.246686	0.166404	0.161104	-0.261424	0.199217	0.145468	0.229605
monocyte 10e9/L	-0.0656372	-0.0110888	0.0872134	-0.098773	0.236444	-0.00114202	-0.170211	-0.162057	-0.0987918	-0.152748	-0.141981	-0.153903	0.0197388	-0.0282972	-0.139501	-0.28958	0.233872	-0.115423
eosinophilic granulocyte count	-0.0440062	0.026019	-0.122523	0.17933	-0.0553465	-0.0873638	-0.148701	0.142698	-0.0774482	0.201287	0.106644	-0.0907228	-0.0203951	-0.0117137	0.0200225	-0.0590348	-0.140324	0.0958431
basophilic granulocyte count	0.0774912	-0.0116639	0.156457	0.0938474	0.163563	0.07119	0.0508117	-0.053493	-0.0557722	-0.150558	-0.0429017	-0.144793	0.0938474	0.0497391	-0.11141	0.265588	-0.0729329	0.063414
red blood cells	-0.00418896	0.0428541	-0.313999	0.228918	-0.0937402	-0.046531	-0.0744222	.457**	-0.0550618	.409*	.451**	0.163083	0.0463254	0.147687	-0.127955	0.230391	-0.111369	0.157268
haemoglobin	-0.0311496	-0.0394054	-.390*	0.194265	-0.194975	-0.130232	-0.136085	.398*	-0.0929197	.410*	.432**	0.261121	-0.0753592	0.0746004	-0.0690486	0.168596	-0.207259	0.243372
packed-cell volume	-0.0836239	-0.0119152	-.329*	0.122455	-0.174388	-0.0888333	-0.186047	.380*	-0.143442	.346*	.366*	0.157841	-0.133946	0.0584734	-0.174742	0.160502	-0.184349	0.195921
Mean Corpuscular Volume	-0.139545	-0.100132	-0.0614947	-0.174803	-0.19606	-0.0996214	-0.218075	-0.0870595	-0.177841	-0.0672625	-0.112322	-0.00192697	-.345*	-0.152071	-0.111061	-0.0993424	-0.168712	0.0905555
Mean Corpuscular Hemoglobin	-0.0428217	-0.133006	-0.201644	0.000329798	-0.210813	-0.177517	-0.106874	0.00340876	-0.0777285	0.0950676	0.06503	0.192499	-0.191192	-0.0989274	0.0799306	-0.0513326	-0.195052	0.162092
Mean corpuscular hemoglobin concentration	0.100974	-0.102555	-0.273184	0.219747	-0.10053	-0.165792	0.082354	0.118415	0.0827412	0.244022	0.252425	0.311391	0.106587	0.0210538	0.269278	0.03196	-0.111243	0.158978
red cell distribution width	-0.00803513	0.196602	0.315458	-0.0250344	0.19963	0.0666663	0.238587	0.0312261	0.111658	0.0150989	-0.00902961	-0.110806	0.208395	0.0819682	-0.0735338	0.140699	0.233208	-0.0691789
Platelet(×10e9/L)	0.0322486	-0.185407	0.012563	-0.276742	0.0194116	-0.108386	0.0141676	-0.148812	-0.0548466	-0.171618	-0.210123	-0.0298872	-0.110257	-0.0986818	-0.0431986	-0.287246	0.285315	-0.250911
mean platelet volume	-0.0659423	-0.143635	-0.171614	0.110656	-0.0181964	-0.179867	-0.150983	-0.0623939	-0.169291	0.00847148	0.0372485	-0.0722779	-0.031265	-0.0551908	0.166266	0.0252068	-0.316007	0.117221
thrombocytocrit%	0.00486812	-0.279688	-0.0965508	-0.261966	-0.0289874	-0.176381	-0.0657425	-0.193821	-0.168771	-0.245123	-0.277033	-0.149337	-0.177526	-0.217419	0.0169448	-0.294249	0.215531	-.360*
total protein	0.316252	-0.187283	-0.00398038	-0.0718292	-0.0906681	-0.193363	-0.0944518	-0.0455347	-0.121242	-0.146726	-0.111201	-0.189867	-0.0136604	-0.0340035	-0.0559663	-0.0608882	0.0934402	-0.0900375
serum albumin	0.110418	-0.122389	-0.128394	-0.027983	0.0468061	-0.246147	-.377*	-0.0130058	-0.241427	0.000232638	0.061552	-0.0646536	-0.155621	-0.0671388	-0.221904	-0.0998904	0.0316839	0.123422
globin	0.312561	-0.13697	0.103299	-0.068539	-0.155858	-0.0402816	0.197217	-0.0474455	0.0482743	-0.188464	-0.194655	-0.189035	0.113866	0.0130563	0.115548	0.00621285	0.0931439	-0.219737
albumin/globin	-0.133769	0.101306	-0.10746	0.127061	0.196463	-0.0665506	-0.242968	0.102418	-0.0765789	0.21647	0.28286	0.183954	-0.0329956	0.0606073	-0.14034	0.0459747	-0.00456173	0.207855
alanine aminotransferase	-0.166744	0.00765581	-0.29873	0.261982	-0.0401165	-0.0612465	-0.154035	0.259838	0.00520595	0.310826	0.252642	0.150973	-0.105191	0.035523	0.239627	-0.0480785	-0.0701272	0.146838
glutamic oxalacetic transaminase	-0.22959	-0.187633	-0.307136	-0.0299173	-0.164174	-0.145697	-0.0424979	0.00413801	-0.0459849	0.0892269	-0.000524566	0.0653776	-0.171588	-0.210536	0.0715315	-0.0436542	0.0302314	-0.12703
Alkaline phosphatase	.345*	-0.129709	-0.168919	0.0686847	-0.0831	-0.0559384	-0.197414	0.127378	-0.168421	-0.00522428	0.0472749	-0.267621	0.116284	0.0523552	0.0676511	-0.206703	0.0640586	-0.109087
cholinesterase	.362*	-0.171601	-0.190559	0.28252	0.0068028	-0.108316	-0.0708202	0.31577	0.0198154	0.272091	0.282397	0.0585699	0.121367	0.0460257	0.179888	-0.0705766	0.105446	-0.0934562
total bile acid	-0.286271	-0.120126	-0.287829	-0.185527	-0.0446539	-0.0675071	-0.185469	-0.0191746	-0.0643923	0.077175	-0.0379651	-0.0105922	-0.201452	-0.109292	0.0117532	-0.0887779	-0.00957494	0.0395269
total bilirubin	0.0617735	0.101823	0.169053	-0.0727791	0.337747	-0.0788491	-0.193867	-0.237624	-0.132613	-0.205786	-0.0546203	0.0369364	0.0123589	0.069866	-0.227148	0.0556294	-0.0330199	0.255898
direct bilirubin	-0.0274279	0.303441	0.140765	-0.129888	0.290042	0.00914263	-0.0646289	0.00945789	0.128943	0.0647865	0.0904805	0.239757	0.00866973	0.223206	-0.261353	0.0343637	0.0152903	0.279165
indirect bilirubin	0.0743174	-0.0319452	0.0768574	-0.0620523	0.220981	-0.128848	-0.302755	-0.31261	-0.333051	-.359*	-0.199676	-0.187285	-0.0747593	-0.069826	-0.231863	-0.0412918	-0.181128	0.164753
gamma-glutamyl transpeptidase	0.0192675	-0.106124	-0.310421	.486**	-0.210414	0.0099396	-0.172032	0.331983	-0.137319	0.236868	0.270051	-0.191452	0.0464868	0.0649897	.360*	-0.0411347	-0.0354767	-0.0815047
Glomerular Filtration Rate	0.093691	-0.335704	-0.0727074	0.0185176	-0.217666	-0.00930572	-0.0316097	-0.00752912	-0.200756	-0.12248	-0.043781	-0.146361	-0.111425	-0.0921867	0.0556049	-0.114613	-0.197358	-0.251527
adenylate deaminase	0.243307	0.0162781	-0.0497452	0.103375	0.15769	0.265711	0.118464	0.199022	0.264933	0.163021	0.0626739	0.0740588	0.111428	0.134818	.370*	0.0422076	0.0204615	0.127376
Creatinine	-0.0631272	0.255696	-0.11602	0.197029	0.113212	0.02657	0.0244236	0.231844	0.179642	0.297487	0.281166	0.215688	0.135716	0.171859	-0.028508	0.185772	0.075408	0.31541
Urea	-0.260915	-0.223743	-.379*	-0.129527	-0.156193	-0.132502	-0.0764118	0.0312459	-0.142899	0.038301	0.00921254	-0.019199	-0.148097	-0.0630588	-0.193519	-0.184906	-0.160566	0.112962
uric acid	0.1703	0.0567691	-0.166023	.417*	-0.0167929	-0.201226	-0.151722	0.332618	-0.00731779	0.281855	.354*	0.0491153	0.215298	0.185049	0.134622	0.108491	0.170123	0.0273921
cystatin	0.146494	0.125837	-0.0914048	0.307107	0.0614639	-0.0223941	-0.135205	0.0908386	0.172901	0.0195177	0.114547	-0.0672876	0.197651	0.174202	0.333851	0.132703	0.0430361	-0.00682302
Triglyceride	0.12925	-0.208329	-.344*	.409*	-0.183409	0.0922084	-0.0923999	0.2431	-0.115144	0.151528	0.169141	-0.156003	0.0784692	-0.0467559	0.0387813	-0.164717	-0.0180554	-0.102672
Total Cholesterol	0.123878	-0.160317	-0.0596965	0.0832471	-0.188759	-0.123575	-0.153866	-0.0482607	-0.323286	-0.206506	-0.184191	-0.338401	-0.0890719	-0.115984	-0.189861	-0.19083	-0.121359	-0.259402
high density lipoprotein	-0.0884576	0.14312	0.264744	-0.21242	0.0874704	-0.155332	-0.166751	-.399*	-0.222616	-.452**	-.345*	-0.240501	-0.13628	-0.156502	-0.170493	0.0306581	0.014031	-0.173212
Low Density Lipoprotein	0.162918	-0.0887178	0.00872872	0.0560497	-0.14678	-0.127333	-0.0724193	0.038608	-0.211721	-0.0848766	-0.0926219	-0.19714	-0.0306222	-0.0311556	-0.188821	-0.100586	-0.123683	-0.141759
very low-density lipoprotein	0.00408874	-.428*	-.432*	0.239607	-0.337303	-0.00190703	-0.169047	0.0939853	-0.254677	0.0185241	-0.0152978	-.367*	-0.0726318	-0.10457	0.0489751	-.360*	0.0132816	-0.234256
K	0.311344	-0.0721509	-0.204075	0.16728	-0.121579	0.00293015	0.193244	0.303643	0.168763	0.275846	0.336498	0.176816	0.286213	0.190483	0.146011	0.20989	0.223299	0.112141
Na	0.13789	-0.0589219	-0.058898	-0.0182172	-0.0396032	-0.19398	-0.248757	-0.113726	-0.286293	-0.158997	-0.0915903	-0.0652925	-0.0538938	-0.228422	0.00450975	-0.178862	-0.0048931	-0.155573
Cl	-0.108674	0.000619594	0.135108	-0.0385103	0.00178764	-0.0194982	0.0252131	-0.0505596	-0.145937	-0.0472116	-0.117933	-0.0338363	-0.070212	-0.199931	-0.131937	-0.123356	-0.0432922	-0.00578962
Ca	.554**	.375*	0.292166	0.158027	.356*	-0.0740491	0.0165936	0.267945	0.205697	0.258049	0.294419	0.243862	.341*	0.329882	0.157982	0.309322	.393*	0.26311
P	0.287751	-0.00195422	0.0158621	.607**	0.0520752	-0.113001	-0.174003	0.267342	-0.121666	0.22117	0.308505	-0.100985	0.295984	0.130954	0.220296	0.0469805	0.126139	-0.103713
Fasting blood glucose	-0.173747	-.435*	-.477**	-0.0579156	-0.238692	0.00565403	-0.276436	0.046302	-0.328698	0.00565403	0.00336186	-0.226467	-0.331296	-0.19621	-0.152812	-.424*	-0.0901589	-0.130348
glycylproline dipeptidyl aminopeptidase	.351*	0.0522949	-0.111351	0.146215	0.137561	0.000875573	-0.238071	0.0995169	-0.102096	-0.00307029	0.101545	-0.042118	0.0986855	0.104037	0.0717791	0.0252085	0.0978044	-0.167204
α-AFU	-0.0694242	0.0289734	-0.193199	-0.0174585	-0.207621	-0.0289377	0.123332	.497**	0.0140473	.559**	.363*	0.201186	-0.0680635	0.0964176	-0.194985	0.0708095	0.0874956	0.222849
CEA	-0.060527	-0.0751642	-0.175988	0.244172	-0.0425327	0.102115	0.430248	0.735285	.758*	.813*	0.738067	0.277696	0.222422	0.456921	-0.363597	0.288213	0.00310875	0.210174
AFP	-.965**	-.898*	-0.797999	-.891*	-0.767154	-0.807064	-0.212093	-0.810107	-0.789896	-0.770581	-0.793327	-0.465413	-.915*	-0.856233	-0.117573	-0.701939	-0.379124	-0.461859
Ferritin	-0.00255694	-0.183881	-0.0254237	-0.251503	-0.363606	-0.0524011	-0.45014	-0.35464	-0.281071	-0.532455	-0.31844	-0.433547	-0.0598168	-0.0161754	-0.632152	-0.559292	0.2804	-0.0704767
international normalized ratio	0.105394	0.192184	0.181919	-0.00834053	0.230518	0.0694853	0.113524	0.119778	0.153856	0.118064	0.141999	-0.00529236	0.258193	0.282468	-0.139207	0.215345	0.0262884	0.21753
Fibrinogen	.394*	-0.124236	0.0710748	-0.00253776	-0.0257765	-0.254095	-0.0921423	-0.00481326	-0.132429	-0.131496	-0.0917325	-0.275237	0.107284	0.0424911	0.111308	-0.140867	0.325565	-.390*
activated partial thromboplastin time	-0.0454129	0.235789	0.223683	-0.0991065	.385*	-0.148325	0.0300507	-0.181003	0.031233	-0.172305	-0.0858387	0.0501482	0.123273	0.137212	-0.0280629	0.182865	-0.123172	0.0590298
Thrombin time	-0.160187	0.0983832	-0.00497223	-0.0729613	-0.0522985	0.22336	.465**	-0.0043178	.455**	0.0894885	0.0700812	.529**	0.108108	0.0764413	0.215032	0.20414	-0.00220547	0.300307
Prothrombin Times	0.122416	0.224188	0.194236	-0.00899461	0.278943	0.125257	0.13365	0.101214	0.152934	0.0806677	0.122709	-0.0274273	0.285045	0.281139	-0.166122	0.230868	0.0133743	0.213503
D-dimer	.504**	-0.0846791	0.0549604	0.0481678	0.171446	-0.00476554	0.150296	-0.0359821	0.102486	-0.124425	-0.108005	-0.150466	0.257402	-0.00867635	0.294234	0.0307103	0.112685	-0.184558
Occult Blood in Urine	0.0272057	-.345*	0.0275862	-0.241427	-.387*	-.439*	0.104828	-0.318098	-0.19805	-.379*	-0.336171	-0.28157	-0.200523	-0.232676	-0.15258	-0.142497	-0.050987	-.479**
proteinuria	-.363*	-0.130554	-0.194499	0.0374914	-0.125035	0.0864015	-0.0843081	0.166523	0.0156056	0.191263	0.150537	0.0255018	-0.178893	-0.00304499	-0.260537	-0.00951558	-0.1041	0.0943946
pH of urine	-0.0736343	-0.181364	-0.177174	-0.192358	-0.0175989	-0.337436	-0.0656023	-0.320499	0.00326505	-0.256073	-0.309559	0.105168	-0.240711	-0.248217	.496**	-0.160622	-0.141208	-.346*
urine glucose	-0.272671	-0.139501	-0.242809	0.152248	-0.153415	0.0620245	0.0576543	0.225463	-0.115485	0.164026	0.256142	0.0153235	-0.0210348	0.00598139	-0.261579	0.0822969	-0.24074	0.00310201
Urine RBCs	-0.0739611	-0.122274	0.208866	-0.217239	-0.194777	0.130259	0.0824451	-0.244592	0.0482123	-0.252738	-0.260901	-0.257501	-0.105554	-0.0698473	-0.20744	0.142724	0.00450037	-0.154026
Urine WBCs	-0.0656358	-0.231394	-0.0238069	-0.0255868	-0.0680832	0.0547336	-0.0749805	-0.152186	-0.349316	-0.140616	-0.145511	-0.347313	-0.172878	-0.0930026	-0.210257	-0.211814	-0.144621	-0.156636
Urine epithelial cell	0.00223341	-.371*	0.0140705	-.407*	-0.0379679	-0.125294	0.155668	-.435*	-0.0388613	-.385*	-.484**	-0.267115	-0.269572	-.381*	-0.0683422	-0.342158	-0.101843	-0.301733
Urinary Crystal	-0.164947	-.626*	-0.33632	-0.269221	-0.493756	-.682*	-0.100293	-0.404902	-0.420126	-0.304789	-0.38322	-0.2462	-0.428239	-.639*	0.0328472	-.654*	-0.454589	-0.453742
urine glucose	-0.101355	-0.0340397	-0.0352482	-0.20915	-0.0875794	-0.263814	0.179406	-0.036695	-0.0543554	0.179917	0.066207	-0.0288734	0.0159281	-0.0905365	-0.233654	-0.138076	-0.0237641	-0.206355
Urine turbidity	0.0810946	-.277*	-0.217105	-0.0828085	-0.194966	-.363**	0	-0.235413	-0.20212	-0.0944129	-0.167363	-0.141225	-0.112496	-0.227301	-0.128325	-.294*	-0.224315	-.313*
Urine RBCs	0.103039	-0.0630909	0.0408848	0.0451063	0.0780107	-0.112303	0.0868006	0.233338	0.143473	0.1843	0.244673	0.176319	0.0815961	0.0954171	0.193436	0.0417522	0.079919	-0.0451063
Urine WBCs	0.252395	0.205495	0.24893	0.122094	.295*	0.0252169	.297*	0.133141	.340*	0.256738	0.212435	0.110758	0.15402	0.0991903	-0.0338346	0.0666859	0.0678427	0.0032967
Urine epithelial cell	0.186142	0.17611	0.253261	0.149295	.333*	0.083542	0.18395	0.136118	0.274674	0.249242	0.219133	0.176044	0.151733	0.123139	0.0724733	0.133219	0.07893	0.0398603
Urinary Crystal	-0.304776	0.0602043	-0.132951	0.0275936	-0.0326107	0.0526788	-0.137968	0.110375	0.175596	0.0602043	0.107866	0.264648	-0.0752554	0.206952	0.171833	0.309801	-0.349937	.539*
fecal occult blood	0.0777903	0.100502	-0.117089	0.0360689	-0.224118	-.288*	0.0459326	-.279*	-0.12023	-0.0519687	-.287*	-0.220143	-.284*	-0.242864	-0.106391	-.295*	-.278*	-0.0743952
*:p<0.05
**:p<0.01
***:p<0.001
