# Supplementary material for: Perioperative dynamics and significance of amino acid profiles in patients with cancer
Source: J Transl Med. 2015 Jan 27;13:35. doi: 10.1186/s12967-015-0408-1 (PMC4332895; doi:10.1186/s12967-015-0408-1)
Supplement: Additional file 3: — PFAA profiles of patients with different cancers and healthy controls. [file 12967_2015_408_MOESM3_ESM.xls]

## Sheet: Sheet1
Metrics	Amino acid	Gastric cancer(GC)stage0-IV			Breast cancer(BC)stage0-IV			Thyroid cancer(TC)stage0-IV			Healthy control(HC)
		Mean	SD	p(GC vs. HC)	Mean	SD	p(BC vs. HC)	Mean	SD	p(TC vs. HC)	Mean	SD
Concentration(μM)	Asp	39.3865	13.2206	3.18788e-15	38.5389	12.0065	1.18116e-09	40.8607	13.0398	1.55062e-08	57.88	28.29
	Thr	513.011	151.465	7.65157e-20	564.24	122.357	6.37906e-15	561.052	134.486	2.42461e-15	229.25	91.13
	Ser	173.025	53.4575	0.00221351	191.791	50.0586	0.65136	198.245	45.7318	0.775976	195.96	60
	Glu	143.622	51.4089	3.08699e-32	147.278	51.7637	4.44163e-17	160.795	47.7375	4.67203e-19	319.5	142.05
	Gly	280.167	96.6832	2.38909e-09	335.146	88.7674	0.0299371	336.014	101.268	0.0485297	372.17	130.36
	Ala	368.389	134.191	7.59187e-13	496.123	163.068	0.204184	510.102	145.287	0.336511	534.78	142.31
	Cys	55.1325	19.3818	0.000200013	46.811	22.0729	0.63628	42.6974	22.1953	0.588321	44.81	12.57
	Val	233.494	64.3429	0.000253079	249.552	59.2759	0.114895	275.78	65.8741	0.456692	267.14	59.12
	Met	33.1436	9.99623	0.919051	34.8969	11.2087	0.435552	38.9812	12.3214	0.0121663	33.28	8.53
	Ile	78.7083	24.1249	0.836536	72.9479	17.6036	0.123896	86.6778	25.1275	0.0569784	78.04	24.06
	Leu	149.533	40.9508	0.245996	148.696	33.3907	0.243536	172.451	38.624	0.0197433	155.95	51.75
	Tyr	77.9049	34.1229	0.865643	84.454	35.619	0.381588	92.4709	29.1516	0.0105247	78.68	17.54
	Phe	93.4681	24.3045	0.428273	95.8912	19.3193	0.962119	97.1279	21.0273	0.772373	96.06	28.98
	Lys	187.764	53.4589	4.93982e-05	202.547	47.3782	0.0636523	237.373	48.2257	0.0382771	219.23	56.05
	NH3	146.373	59.1956	2.36128e-67	150.589	55.6967	5.54283e-36	186.67	112.37	2.04998e-30	1061.03	650.5
	His	77.1429	20.002	4.57203e-15	91.6185	17.0813	9.73923e-05	102.467	17.4334	0.285975	105.76	24.56
	Arg	108.756	38.7931	2.1874e-12	110.472	24.1251	1.1592e-11	124.939	28.5441	5.52736e-14	62.14	22.29
	Pro	97.2066	39.9465	4.05211e-156	113.605	38.7531	7.28085e-81	113.864	35.5128	1.64408e-92	221.73	78.73
	NEAAs	1420.73	388.585	1.49004e-15	1655.84	344.157	1.82711e-05	1722.45	326.595	3.91939e-05	1993.41	263.796
	EAAs	1289.12	309.115	4.52254e-06	1368.77	271.537	5.37763e-06	1469.44	290.092	8.12267e-09	1078.95	138.243
	BCAAs	461.736	121.895	0.0189216	471.196	106.896	0.149984	534.909	126.846	0.13591	501.13	82.1713
	GAAs	2146.05	544.541	2.9337e-05	2446.21	479.576	0.731497	2549.78	482.435	0.39668	2477.63	285.612
	TAAs	2709.86	664.467	0.000145479	3024.61	584.098	0.668737	3191.9	587.613	0.251199	3072.36	297.825
