# Supplementary material for: Perioperative dynamics and significance of amino acid profiles in patients with cancer
Source: J Transl Med. 2015 Jan 27;13:35. doi: 10.1186/s12967-015-0408-1 (PMC4332895; doi:10.1186/s12967-015-0408-1)
Supplement: Additional file 4: — PFAA profiles of GC patients at stage 0-III and stages IV. [file 12967_2015_408_MOESM4_ESM.xls]

## Sheet: Sheet1
		Gastric cancer
Metrics	Amino acid	stage 0-III		stage IV
		Mean	SD	Mean	SD	p
Concentration(μM)	Asp	40.3064	12.7084	38.8374	14.7339	0.736327
	Thr	533.187	145.805	453.087	157.221	0.107285
	Ser	171.895	51.7063	178.889	60.0769	0.693822
	Glu	141.02	42.7741	148.745	65.1453	0.631166
	Gly	281.578	101.015	287.09	90.8616	0.866162
	Ala	374.351	139.246	331.256	95.3525	0.321848
	Cys	58.3282	17.1322	50.3604	20.3852	0.182301
	Val	234.882	56.0243	221.417	54.668	0.466333
	Met	33.1111	9.88146	33.0189	10.5752	0.977848
	Ile	75.321	20.5262	87.0436	28.2046	0.118814
	Leu	145.668	34.3965	157.781	44.895	0.324225
	Tyr	76.2661	35.1226	77.5403	29.8684	0.909898
	Phe	93.3094	23.4456	96.0067	25.8747	0.734203
	Lys	183.994	49.2065	189.552	58.2412	0.743561
	NH3	144.29	62.5902	146.214	54.1798	0.923861
	His	77.2969	20.7872	73.9073	16.2348	0.606642
	Arg	102.948	37.8902	118.97	32.1763	0.190838
	Pro	97.9884	39.1904	89.0831	32.7198	0.478173
