# Supplementary material for: Perioperative dynamics and significance of amino acid profiles in patients with cancer
Source: J Transl Med. 2015 Jan 27;13:35. doi: 10.1186/s12967-015-0408-1 (PMC4332895; doi:10.1186/s12967-015-0408-1)
Supplement: Additional file 5: — PFAA profiles of patients with GC, BC or TC at stage 0-III and healthy controls. [file 12967_2015_408_MOESM5_ESM.xls]

## Sheet: Sheet1
Metrics	Amino acid	Gastric cancer(GC)-stage0-III		Healthy control(HC)		Breast cancer(BC)-stage0-III		Thyroid cancer(TC)-stage0-III		P
		Mean	SD	Mean	SD	Mean	SD	Mean	SD	p(GC vs. HC)	p(GC vs. BC)	p(GC vs. TC)
Concentration(μM)	Asp	39.5362	12.9584	57.88	28.29	38.5389	12.0065	41.0865	12.9059	5.62897e-12	0.744329	0.610871
	Thr	536.206	141.944	229.25	91.13	564.24	122.357	564.685	128.168	1.26395e-17	0.394111	0.378394
	Ser	171.426	52.1507	195.96	60	191.791	50.0586	198.496	46.7975	0.00317565	0.105416	0.0238382
	Glu	142.224	47.8063	319.5	142.05	147.278	51.7637	163.634	47.0345	5.84971e-27	0.673291	0.0584341
	Gly	278.279	99.1327	372.17	130.36	335.146	88.7674	338.017	102.076	1.47402e-07	0.0159862	0.0132616
	Ala	378.516	142.186	534.78	142.31	496.123	163.068	515.637	140.345	4.74114e-09	0.00188306	9.38649e-05
	Cys	56.4341	19.1335	44.81	12.57	46.811	22.0729	43.1366	22.7894	0.00022119	0.054074	0.00776841
	Val	236.788	66.9255	267.14	59.12	249.552	59.2759	278.997	63.219	0.00454639	0.412801	0.00748375
	Met	33.1776	9.95973	33.28	8.53	34.8969	11.2087	39.2299	12.4101	0.935418	0.498774	0.0220519
	Ile	76.4351	22.7212	78.04	24.06	72.9479	17.6036	87.5776	25.015	0.650067	0.492284	0.0485865
	Leu	147.284	40.0648	155.95	51.75	148.696	33.3907	174.111	36.712	0.156236	0.87703	0.00421221
	Tyr	78.0043	35.5113	78.68	17.54	84.454	35.619	78.0043	35.5113	0.897209	0.455516	0.0759615
	Phe	92.7757	24.1248	96.06	28.98	95.8912	19.3193	92.7757	24.1248	0.380258	0.566806	0.33624
	Lys	187.276	52.7876	219.23	56.05	202.547	47.3782	187.276	52.7876	0.000255567	0.217587	4.92305e-05
	NH3	146.417	61.0826	1061.03	650.5	150.589	55.6967	146.417	61.0826	1.9505e-52	0.770966	0.0396441
	His	78.0254	20.9902	105.76	24.56	91.6185	17.0813	78.0254	20.9902	3.16644e-11	0.00538685	5.23241e-07
	Arg	105.971	40.2863	62.14	22.29	110.472	24.1251	105.971	40.2863	5.79165e-09	0.595898	0.0289246
	Pro	99.4221	41.758	221.73	78.73	113.605	38.7531	99.4221	41.758	6.58285e-23	0.144608	0.0541581
	NEAAs	1329.28	365.425	1993.41	263.796	1655.84	344.157	1329.28	365.425	2.21224e-15	0.0135667	0.000453603
	EAAs	1297.76	318.027	1078.95	138.243	1368.77	271.537	1297.76	318.027	4.16513e-05	0.332375	0.0111011
	BCAAs	460.507	123.075	501.13	82.1713	471.196	106.896	460.507	123.075	0.0340399	0.70687	0.00676304
	GAAs	2065.26	528.402	2477.63	285.612	2446.21	479.576	2065.26	528.402	5.66542e-06	0.0303369	0.00113058
	TAAs	2773.45	680.186	3072.36	297.825	3024.61	584.098	2773.45	680.186	0.00562809	0.0590342	0.00086168
