# Supplementary material for: Perioperative dynamics and significance of amino acid profiles in patients with cancer
Source: J Transl Med. 2015 Jan 27;13:35. doi: 10.1186/s12967-015-0408-1 (PMC4332895; doi:10.1186/s12967-015-0408-1)
Supplement: Additional file 6: — Association of PFAA profiles with GC clinicopathological characteristics. [file 12967_2015_408_MOESM6_ESM.xls]

## Sheet: gastric cancer
	Amino acid	tumor size					primary tumor					distant metastasis
		<5cm		>5cm		P	<=T3		>T3		p	negative		positive		p
		Mean	SD	Mean	SD		Mean	SD	Mean	SD		Mean	SD	Mean	SD
Concentration(μM)	Asp	40.1014	13.6565	39.7987	12.5829	0.934851	41.6327	8.05608	40.0195	15.7077	0.658489	40.3065	12.7083	38.8374	14.7339	0.736306
	Thr	559.83	135.898	471.938	148.341	0.0321494	575.455	118.536	486.806	143.344	0.0225536	540.84	139.334	453.087	157.221	0.070072
	Ser	177.976	50.4572	167.876	57.1387	0.502074	184.581	48.2967	168.916	55.8783	0.298641	171.895	51.7062	178.889	60.0769	0.693826
	Glu	145.128	45.7709	139.87	52.0381	0.700236	147.786	38.6669	142.11	55.5451	0.682126	141.02	42.774	148.745	65.1453	0.631167
	Gly	292.048	101.527	271.253	94.1202	0.452393	310.387	102.042	265.565	92.0938	0.109194	281.578	101.015	287.09	90.8616	0.866165
	Ala	386.575	140.515	336.455	114.47	0.172518	403.719	143.085	336.336	115.873	0.0719542	374.351	139.246	331.256	95.3525	0.321848
	Cys	58.4221	18.6364	54.0527	17.3655	0.391097	60.8677	12.4271	54.525	21.0527	0.210984	58.3282	17.1322	50.3604	20.3852	0.182299
	Val	241.532	61.6295	219.472	44.9071	0.156362	240.254	54.0912	232.975	50.0126	0.623494	234.882	56.0242	221.417	54.668	0.466331
	Met	33.9799	10.0481	31.9675	9.90762	0.47384	34.5094	9.7075	32.7915	10.0227	0.542893	33.111	9.88162	33.0189	10.5752	0.977874
	Ile	80.8107	20.875	74.5155	24.9915	0.327034	73.8595	16.8596	84.1317	25.1038	0.102041	75.3211	20.5261	87.0436	28.2046	0.118815
	Leu	153.35	38.4292	142.301	34.8705	0.288739	148.881	35.5568	152.31	36.6945	0.739804	145.668	34.3966	157.781	44.895	0.324223
	Tyr	77.2575	33.2952	75.6809	34.946	0.868887	77.1949	36.2127	76.4742	33.3983	0.94198	76.266	35.1226	77.5404	29.8684	0.909892
	Phe	95.4905	26.5373	91.9668	20.2171	0.600768	97.7384	20.512	93.8907	24.4503	0.553607	93.3095	23.4455	96.0067	25.8747	0.734207
	Lys	192.773	48.1694	175.825	53.6721	0.236534	196.489	49.31	179.166	51.9418	0.234938	183.994	49.2066	189.552	58.2412	0.743558
	His	80.7167	20.8353	71.2165	17.2478	0.084627	81.4964	23.8639	72.5501	15.5706	0.118007	77.2969	20.7872	73.9073	16.2348	0.606642
	Arg	107.534	37.6804	105.525	36.892	0.847962	106.648	32.1792	108.289	41.9935	0.879083	102.948	37.8901	118.97	32.1763	0.190841
	Pro	100.565	27.4084	90.094	47.6577	0.324458	94.6726	30.8995	98.4365	43.9461	0.732073	97.9885	39.1903	89.0831	32.7198	0.478168
	NH3	147.336	61.9067	141.453	59.2973	0.730287	138.708	64.7429	149.835	59.2142	0.528796	144.29	62.5902	146.214	54.1798	0.923856
	NEAAs	1366.63	346.706	1262.51	356.21	0.293046	1415.13	318.442	1265.64	368.617	0.134977	1324.84	352.912	1306.37	361.287	0.874943
	EAAs	1338.46	307.848	1207.99	279.808	0.120509	1367.19	244.682	1262.07	276.092	0.164099	1293.6	293.457	1237.91	331.275	0.577978
	BCAAs	475.693	112.538	436.288	97.2848	0.189493	462.995	98.3516	469.417	104.145	0.824555	455.871	103.303	466.241	122.682	0.771416
	GAAs	2127.8	503.153	1930.67	487.898	0.161237	2201.15	432.84	1971.35	492.993	0.0888921	2060.88	501.255	1973.04	518.193	0.599514
	TAAs	2852.43	640.717	2611.95	636.277	0.183626	2921.03	575.998	2677.55	639.978	0.166974	2762.74	642.294	2690.49	674.583	0.736827
