# Supplementary material for: Perioperative dynamics and significance of amino acid profiles in patients with cancer
Source: J Transl Med. 2015 Jan 27;13:35. doi: 10.1186/s12967-015-0408-1 (PMC4332895; doi:10.1186/s12967-015-0408-1)
Supplement: Additional file 7: — Perioperative alterations of PFAAs in gastric and breast cancer patients. [file 12967_2015_408_MOESM7_ESM.xls]

## Sheet: Sheet1
	Amino acid	Breast cancer					Gastric cancer
		0day		6-14day		p	0day		5-15day		p
		Mean	SD	Mean	SD		Mean	SD	Mean	SD
Concentration(μM)	Asp	34.061	9.94164	51.554	13.2907	0.0167882	39.974	11.3655	58.946	35.8263	0.0811172
	Thr	572.621	106.944	589.95	120.231	0.714176	524.321	157.848	421.801	122.775	0.0678387
	Ser	197.894	43.0545	211.387	21.9397	0.288757	182.989	46.387	181.441	41.6305	0.924629
	Glu	141.713	46.1351	177.706	43.7696	0.144019	144.878	28.65	178.058	55.4444	0.0607934
	Gly	335.036	104.23	366.165	87.3306	0.378055	294.495	71.4223	266.756	62.8572	0.127107
	Ala	439.076	121.038	505.714	97.4105	0.20631	420.059	148.269	384.887	82.1705	0.380875
	Cys	52.34	20.2108	53.885	20.1071	0.833043	64.0753	18.6574	63.368	23.5427	0.930832
	Val	249.88	50.1973	252.758	54.6702	0.898527	258.848	58.8834	256.15	64.1503	0.89682
	Met	33.469	9.12023	35.922	7.62989	0.371953	38.312	10.7953	41.0727	7.969	0.420448
	Ile	72.468	12.2534	91.066	14.4744	0.0306459	84.3713	29.4429	94.97	24.9178	0.311052
	Leu	147.791	28.0844	164.2	31.0851	0.157688	168.01	41.8738	169.736	48.6862	0.915013
	Tyr	83.246	43.657	88.748	38.0128	0.596784	100.862	35.1123	99.7473	30.9702	0.924627
	Phe	93.888	16.2211	107.88	13.3345	0.0796875	99.29	21.1327	133.895	17.6401	3.78005e-05
	Lys	194.095	39.389	212.323	46.0955	0.343549	210.639	50.5907	221.442	59.3653	0.551812
	NH3	120.662	46.0901	157.805	33.8503	0.0331487	167.707	53.5898	230.623	100.427	0.0463914
	His	87.828	16.5591	81.51	11.3257	0.186638	83.098	21.9886	71.9747	13.8945	0.0433256
	Arg	111.227	29.3904	126.584	20.4214	0.115316	110.248	28.7649	116.973	38.9005	0.654991
	Pro	127.597	47.0659	141.744	46.9618	0.419013	101.108	28.6544	77.3741	18.5777	0.0253765
	NEAAs	1610.02	293.69	1805	208.196	0.070377	1541.79	341.901	1499.52	254.098	0.67359
	EAAs	1364.21	214.702	1454.1	169.207	0.320689	1383.79	321.973	1339.06	263.627	0.641667
	BCAAs	470.138	86.356	508.022	94.9682	0.342138	511.229	118.951	520.855	125.484	0.820998
	GAAs	2402.87	377.398	2632.06	284.393	0.138345	2282.7	527.44	2150.4	392.22	0.402058
	TAAs	2974.23	456.013	3259.1	328.47	0.121247	3093.28	666.625	3069.21	513.19	0.904336
